# Supplementary material for: Using the Footfall Sound of Dairy Cows for Detecting Claw Lesions
Source: Animals (Basel). 2019 Mar 1;9(3):78. doi: 10.3390/ani9030078 (PMC6466211; doi:10.3390/ani9030078)
Supplement: Supplementary file 1 [file animals-09-00078-s001.zip]

Archive with 2 entries (2 files):
- Figure_S1.jpg
- Figure_S2.jpg
